# Supplementary material for: Genome-wide analysis of KIX gene family for organ size regulation in soybean (Glycine max L.)
Source: Front Plant Sci. 2023 Sep 27;14:1252016. doi: 10.3389/fpls.2023.1252016 (PMC10565003; doi:10.3389/fpls.2023.1252016)
Supplement: Supplementary file 2 [file Table_1.xlsx]

## Sheet: Sheet1
Supplementrary Table 1. Distribution of the KIX domain in 59 different plant species.
Viridiplantae			Group-I (KIX8/9)	Group-II (HAC)	Group-III (MED15)	Group-IV-A (RECQL, WPP)	Group-IV-B	Group-IV-C	total
Chlorophyta	ploidy
Bathycoccus prasinos	haploid (1n)	1n=1		1					1
Chlamydomonas reinhardtii	haploid (1n)	1n=17		1					1
Micromonas pusilla	haploid (1n)	1n=22		1					1
Ostreococcus tauri	haploid (1n)	1n=20		1		1			2
Tetraselmis sp	haploid (1n)	1n=18	1				1		2
Streptophyta
Bryophyta
Funariaceae
Physcomitrella patens	haploid (1n)	1n=27			1				1
Tracheophyta
Lycopodiidae
Selaginella moellendorffii	haploid (1n)	1n=12	2	2					4
Magnoliophyta (flowering plants)
basal Magnoliophyta
Amborellales
Amborellaceae
Amborella trichopoda	haploid (1n)	1n=12	1	2	5				8
Mesangiospermae
Liliopsida (monocotyledons)
Poaceae
Aegilops tauschii	diploid (2n)	2n=14	2		4			1	7
Arundo donax	polyploid(2n=4x,6x)	2n=4x=56, 6x=84		1	3				4
Brachypodium distachyon	diploid (2n)	2n=10		1	5			2	8
Eragrostis tef	diploid (2n)	2n=4x=40			1				1
Hordeum vulgare	diploid (2n)	2n=14	4	1	3		3		11
Leersia perrieri	diploid (2n)	Unknown		1	3		2		6
Oryza barthii	diploid (2n)	2n=24		2			4		6
Oryza brachyantha	diploid (2n)	2n=24		1	1		2		4
Oryza glaberrima	diploid (2n)	2n=24		2	3		3		8
Oryza glumipatula	diploid (2n)	2n=24		2	2		3		7
Oryza meridionalis	diploid (2n)	2n=24		2	5		4		11
Oryza nivara	diploid (2n)	2n=24		2	3		6		11
Oryza punctata	diploid (2n)	2n=24	1	2	1				4
Oryza rufipogon	diploid (2n)	2n=24		3	3	1	7		14
Oryza sativa	diploid (2n)	2n=24			3				3
indica				2	1		3		6
japo			1	4	2		10		17
Panicum virgatum	diploid (2n)	2n=2x=18, 4x=36, 6x=54	5	1		1			7
Setaria italica	diploid (2n)	2n=18	1	1	4				6
Sorghum bicolor	diploid (2n)	2n=20		1					1
Triticum aestivum	hexaploid (6n)	2n=6x=42	3		8				11
Triticum urartu	diploid (2n)	2n=14	4	1	2		1	1	9
Zea mays	diploid (2n)	2n=20		1	1				2
eudicotyledons
Rosids
Brassicaceae
Arabidopsis lyrata	diploid (2n)	2n=16	3	3	2	1			9
Arabidopsis thaliana	diploid (2n)	2n=10	3	2	2	2			9
Arabis alpina	diploid (2n)	2n=16	2	2		2			6
Boechera stricta	diploid (2n)	2n=30	3	3	4				10
Brassica napus	tetraploid (4n)	2n=38	11	13	19	4			47
Brassica oleracea	diploid (2n)	2n=18	6	7	9	2			24
Brassica rapa	diploid (2n)	2n=20	5	7	11	3			26
Camelina sativa	diploid (2n)	2n=40	12	9	9				30
Capsella gandiflora	diploid (2n)	2n=16	2	4	4				10
Capsella rubella	diploid (2n)	2n=16	3	3	2	1			9
Eutrema salsugineum	diploid (2n)	2n=16	2	3	4				9
Fabaceae
Cajanus cajan	diploid (2n)	2n=22	2	2	1	1			6
Cicer arietinum	diploid (2n)	2n=16	1	1	3				5
Glycine max	diploid (2n)	2n=40	5	2	4				11
Glycine soja	diploid (2n)	2n=40	5	3	5	1			14
Medicago truncatula	diploid (2n)	2n=16	4	1	9	4			18
Phaseolus angularis	diploid (2n)	2n=22	3	1	5	2			11
Phaseolus vulgaris	diploid (2n)	2n=22	4	3	2	1			10
Vigna angularis	diploid (2n)	2n=22	2	1	3	3			9
Rosaceae
Fragaria vesca	diploid (2n)	2n=14	2	1	6	2			11
Malus domestica	diploid (2n)	2n=34	3	1	15	3	3		25
Prunus mume	diploid (2n)	2n=16	3	1	5	2			11
Prunus persica	diploid (2n)	2n=16	2		4	3			9
Pyrus x bretschneideri	diploid (2n)	2n=34	5		12				17
Asterids
Solanaceae
Nicotiana sylvestris	diploid (2n)	2n=24	2	4	14				20
Nicotiana tabacum	diploid (2n)	2n=48		1					1
Nicotiana tomentosiformis	diploid (2n)	2n=24	2	3	15				20
Solanum chacoense	diploid (2n)	2n=24		2	2				4
Solanum lycopersicum	diploid (2n)	2n=24	2	2	3	1			8
Solanum tuberosum	diploid (2n)	2n=48	2		5	1			8
			126	124	243	42	52	4	591
