# Supplementary material for: Genome-wide analysis of KIX gene family for organ size regulation in soybean (Glycine max L.)
Source: Front Plant Sci. 2023 Sep 27;14:1252016. doi: 10.3389/fpls.2023.1252016 (PMC10565003; doi:10.3389/fpls.2023.1252016)
Supplement: Supplementary file 3 [file Table_2.xlsx]

## Sheet: Gene identity
Supplementary Table 2. The alignment results between AtKIX and GmKIX within the same group.
		Max score	Total Score	Query Cover	E value	Per. Ident
Query	AtKIX8 (Group-I)
	GmKIX8-1	266	266	0.82	2e-90	0.4922
	GmKIX8-2	273	273	0.82	4e-93	0.4938
	GmKIX8-3	241	241	0.81	7e-82	0.472
	GmKIX9-1	207	230	0.88	9e-70	0.4233
	GmKIX9-2	199	225	0.62	2e-66	0.6525
Query	AtKIX9 (Group-I)
	GmKIX9-1	231	231	0.92	1e-80	0.4928
	GmKIX9-2	225	225	0.7	5e-78	0.6453
	GmKIX8-1	214	237	0.6	1e-71	0.7279
	GmKIX8-2	219	242	0.6	7e-74	0.7353
	GmKIX8-3	221	221	0.93	2e-75	0.5219
Query	AtKIX4 (Group-II)
	GmHAC-1	1952	1952	1	0	0.5706
	GmHAC-2	1862	1862	0.96	0	0.5671
Query	AtKIX5 (Group-II)
	GmHAC-1	2028	2028	0.97	0	0.5985
	GmHAC-2	1957	1957	0.94	0	0.5974
Query	AtKIX7 (Group-II)
	GmHAC-1	1571	1571	0.97	0	0.5003
	GmHAC-2	1551	1551	0.98	0	0.4991
Query	AtKIX1 (Group-III)
	GmMED15-1	1017	1017	1	0	0.5036
	GmMED15-2	575	575	0.35	0	0.6494
	GmMED15-3	815	815	0.6	0	0.5792
	GmMED15-4	547	547	0.54	4e-178	0.5196
Query	AtKIX2 (Group-III)
	GmMED15-1	103	190	0.93	2e-29	0.5591
	GmMED15-2	97.8	177	1	2e-27	0.5048
	GmMED15-3	102	182	0.93	4e-29	0.5699
	GmMED15-4	93.2	172	0.87	8e-26	0.5679
Query	AtKIX6 (Group-III)
	GmMED15-1	284	436	0.7	1e-83	0.392
	GmMED15-2	103	245	0.46	7e-26	0.359
	GmMED15-3	269	315	0.51	1e-78	0.3627
	GmMED15-4	95.1	142	0.27	4e-23	0.3516
Query	AtKIX10 (Group-IV)
	GmRECQL	874	874	0.97	0	0.6142
Query	AtKIX11 (Group-IV)
	GmWPP	129	129	0.83	2e-44	0.5231
