# Supplementary material for: Genome-wide analysis of KIX gene family for organ size regulation in soybean (Glycine max L.)
Source: Front Plant Sci. 2023 Sep 27;14:1252016. doi: 10.3389/fpls.2023.1252016 (PMC10565003; doi:10.3389/fpls.2023.1252016)
Supplement: Supplementary file 4 [file Table_3.xlsx]

## Sheet: Sheet1
Supplementary Table 3. The exon/intron information of the GmKIX genes
Gene	Exon number	Start	Stop	Exon size (bp)	Intron number	Intron size (bp)
AtKIX8	5'-UTR	1	326	325
	Exon1	327	427	100	Intron1	87
	Exon2	514	628	114	Intron2	81
	Exon3	709	823	114	Intron2	117
	Exon4	940	1640	700
	3'-UTR	1641	1754	113
GmKIX8-1	5'-UTR	1	722	721
	Exon1	723	823	100	Intron1	92
	Exon2	915	1029	114	Intron2	117
	Exon3	1146	1260	114	Intron2	162
	Exon4	1422	2308	886
	3'-UTR	2309	2580	271
GmKIX8-2	5'-UTR	1	613	612
	Exon1	614	714	100	Intron1	105
	Exon2	819	933	114	Intron2	108
	Exon3	1041	1155	114	Intron2	158
	Exon4	1313	2193	880
	3'-UTR	2194	2350	156
GmKIX8-3	5'-UTR	1	177	176
	Exon1	178	278	100	Intron1	135
	Exon2	413	527	114	Intron2	110
	Exon3	637	751	114	Intron2	571
	Exon4	1322	2004	682
	3'-UTR	2005	2959	954
AtKIX9	5'-UTR	1	56	55
	Exon1	57	157	100	Intron1	108
	Exon2	265	379	114	Intron2	219
	Exon3	598	712	114	Intron2	80
	Exon4	792	1177	385
	3'-UTR	1178	1370	192
GmKIX9-1	5'-UTR	1	147	146
	Exon1	148	248	100	Intron1	118
	Exon2	366	480	114	Intron2	202
	Exon3	682	796	114	Intron2	1253
	Exon4	2049	2545	496
	3'-UTR	2546	2972	426
GmKIX9-2	5'-UTR	1	77	76
	Exon1	78	178	100	Intron1	142
	Exon2	320	434	114	Intron2	196
	Exon3	630	744	114	Intron2	2302
	Exon4	3046	3548	502
	3'-UTR	3549	4077	528
AtKIX4	5'-UTR	71	140	69
	5'-UTR	295	473	178
	Exon1	474	715	241	Intron1	241
	Exon2	956	1070	114	Intron2	88
	Exon3	1158	1419	261	Intron3	87
	Exon4	1506	2098	592	Intron4	106
	Exon5	2204	3805	1601	Intron5	123
	Exon6	3928	4224	296	Intron6	95
	Exon7	4319	4597	278	Intron7	161
	Exon8	4758	4886	128	Intron8	113
	Exon9	4999	5199	200	Intron9	88
	Exon10	5287	5429	142	Intron10	89
	Exon11	5518	5830	312	Intron11	115
	Exon12	5945	6084	139	Intron12	159
	Exon13	6243	6321	78	Intron13	114
	Exon14	6435	6827	392	Intron14	184
	Exon15	7011	7228	217	Intron15	222
	Exon16	7450	7564	114
	3'-UTR	7565	8148	583
AtKIX5	5'-UTR	91	270	179
	5'-UTR	501	637	136
	Exon1	638	831	193	Intron1	161
	Exon2	992	1106	114	Intron2	138
	Exon3	1244	1505	261	Intron3	85
	Exon4	1590	2063	473	Intron4	103
	Exon5	2166	2308	142	Intron5	103
	Exon6	2411	4009	1598	Intron6	218
	Exon7	4227	4523	296	Intron7	104
	Exon8	4627	4905	278	Intron8	161
	Exon9	5066	5194	128	Intron9	117
	Exon10	5311	5511	200	Intron10	105
	Exon11	5616	5758	142	Intron11	93
	Exon12	5851	6163	312	Intron12	106
	Exon13	6269	6408	139	Intron13	169
	Exon14	6577	6655	78	Intron14	87
	Exon15	6742	7134	392	Intron15	111
	Exon16	7245	7462	217	Intron16	113
	Exon17	7575	7684	109	Intron17	163
	Exon18	7847	7983	136
	3'-UTR	7984	8272	288
AtKIX7	5'-UTR	1	128	127
	5'-UTR	361	420	59
	Exon1	421	572	151	Intron1	402
	Exon2	974	1088	114	Intron2	127
	Exon3	1215	1467	252	Intron3	92
	Exon4	1559	2002	443	Intron4	142
	Exon5	2144	3909	1765	Intron5	237
	Exon6	4146	4442	296	Intron6	97
	Exon7	4539	4814	275	Intron7	296
	Exon8	5110	5238	128	Intron8	116
	Exon9	5354	5554	200	Intron9	89
	Exon10	5643	5785	142	Intron10	92
	Exon11	5877	6189	312	Intron11	132
	Exon12	6321	6460	139	Intron12	326
	Exon13	6786	6864	78	Intron13	87
	Exon14	6951	7337	386	Intron14	239
	Exon15	7576	7775	199	Intron15	105
	Exon16	7880	7997	117
	3'-UTR	7998	8397	399
GmHAC-1	5'-UTR	1	253	252
	5'-UTR	679	753	74
	Exon1	754	950	196	Intron1	676
	Exon2	1626	1740	114	Intron2	187
	Exon3	1927	2224	297	Intron3	81
	Exon4	2305	2793	488	Intron4	211
	Exon5	3004	4778	1774	Intron5	1418
	Exon6	6196	6492	296	Intron6	84
	Exon7	6576	6854	278	Intron7	2811
	Exon8	9665	9793	128	Intron8	87
	Exon9	9880	10080	200	Intron9	110
	Exon10	10190	10332	142	Intron10	119
	Exon11	10451	10763	312	Intron11	216
	Exon12	10979	11118	139	Intron12	1783
	Exon13	12901	12979	78	Intron13	360
	Exon14	13339	13731	392	Intron14	987
	Exon15	14718	14935	217	Intron15	91
	Exon16	15026	15140	114
	3'-UTR	15141	15495	354
GmHAC-2	5'-UTR	1	315	314
	5'-UTR	825	1008	183
	Exon1	1009	1082	73	Intron1	948
	Exon2	2030	2144	114	Intron2	235
	Exon3	2379	2676	297	Intron3	130
	Exon4	2806	3243	437	Intron4	927
	Exon5	4170	5959	1789	Intron5	824
	Exon6	6783	7079	296	Intron6	79
	Exon7	7158	7436	278	Intron7	1127
	Exon8	8563	8691	128	Intron8	93
	Exon9	8784	8984	200	Intron9	159
	Exon10	9143	9285	142	Intron10	125
	Exon11	9410	9722	312	Intron11	217
	Exon12	9939	10078	139	Intron12	6896
	Exon13	16974	17052	78	Intron13	5081
	Exon14	22133	22525	392	Intron14	1569
	Exon15	24094	24311	217	Intron15	90
	Exon16	24401	24515	114
	3'-UTR	24516	25819	1303
AtKIX1	5'-UTR	0	59	59
	5'-UTR	484	491	7
	Exon1	492	604	112	Intron1	125
	Exon2	729	840	111	Intron2	177
	Exon3	1017	1134	117	Intron3	101
	Exon4	1235	2620	1385	Intron4	100
	Exon5	2720	2790	70	Intron5	123
	Exon6	2913	2987	74	Intron6	329
	Exon7	3316	4599	1283	Intron7	113
	Exon8	4712	5056	344	Intron8	145
	Exon9	5201	5407	206	Intron9	95
	Exon10	5502	5590	88	Intron10	170
	Exon11	5760	5947	187
	3'-UTR	5948	6230	282
AtKIX6	5'-UTR	1	122	121
	5'-UTR	622	724	102
	Exon1	1034	1146	112	Intron1	91
	Exon2	1237	1361	124	Intron2	44
	Exon3	1405	1797	392	Intron3	43
	Exon4	1840	1934	94	Intron4	93
	Exon5	2027	2101	74	Intron5	125
	Exon6	2226	3197	971	Intron6	88
	Exon7	3285	3599	314	Intron7	78
	Exon8	3677	3841		Intron8	43
	Exon9	3884	4002	118
	3'-UTR	4085	4295	210
GmMED15-4	Exon1	1	110	109	Intron1	227
	Exon2	337	448	111	Intron2	116
	Exon3	564	684	120	Intron3	13337
	Exon4	14021	15229	1208	Intron4	141
	Exon5	15370	15440	70	Intron5	1925
	Exon6	17365	17439	74	Intron6	654
	Exon7	18093	19442	1349	Intron7	159
	Exon8	19601	19741	140
GmMED15-1	5'-UTR	1	382	381	Intron1	1793
	5'-UTR	2175	2197	22	Intron2	1
	Exon1	2198	2307	109	Intron3	227
	Exon2	2534	2645	111	Intron4	108
	Exon3	2753	2873	120	Intron5	1295
	Exon4	4168	5400	1232	Intron6	141
	Exon5	5541	5611	70	Intron7	2500
	Exon6	8111	8185	74	Intron8	692
	Exon7	8877	10226	1349	Intron9	159
	Exon8	10385	10729	344	Intron10	1048
	Exon9	11777	11977	200	Intron11	112
	Exon10	12089	12177	88	Intron12	1273
	Exon11	13450	13657	207
	3'-UTR	13658	13964	306
GmMED15-2	5'-UTR	1	149	148
	5'-UTR	897	909	12
	Exon1	910	1019	109	Intron1	1851
	Exon2	2870	2981	111	Intron2	106
	Exon3	3087	3207	120	Intron3	313
	Exon4	3520	4788	1268	Intron4	508
	Exon5	5296	5366	70	Intron5	615
	Exon6	5981	6055	74	Intron6	194
	Exon7	6249	7628	1379	Intron7	135
	Exon8	7763	8104	341	Intron8	1123
	Exon9	9227	9427	200	Intron9	98
	Exon10	9525	9613	88	Intron10	993
	Exon11	10606	10810	204
	3'-UTR	10811	11217	406
GmMED15-3	5'-UTR	1	116	115
	5'-UTR	713	726	13
	Exon1	727	836	109	Intron1	1895
	Exon2	2731	2842	111	Intron2	99
	Exon3	2941	3061	120	Intron3	304
	Exon4	3365	4624	1259	Intron4	1752
	Exon5	6376	6446	70	Intron5	643
	Exon6	7089	7163	74	Intron6	198
	Exon7	7361	8716	1355	Intron7	128
	Exon8	8844	9185	341	Intron8	258
	Exon9	9443	9541	98	Intron9	766
	Exon10	10307	10507	200	Intron10	98
	Exon11	10605	10693	88	Intron11	613
	Exon12	11306	11510	204
	3'-UTR	11511	11903	392
