# Supplementary material for: Genome-wide analysis of KIX gene family for organ size regulation in soybean (Glycine max L.)
Source: Front Plant Sci. 2023 Sep 27;14:1252016. doi: 10.3389/fpls.2023.1252016 (PMC10565003; doi:10.3389/fpls.2023.1252016)
Supplement: Supplementary file 5 [file Table_4.xlsx]

## Sheet: Sheet1
	Supplementary Table 4. The exon/intron size (in base pairs) of KIX domains within Fabaceae, soybean, and Arabidopsis
		Exon1 (bp)	Intron1 (bp)	Exon2 (bp)	Intron2 (bp)	Exon3 (bp)	Intron3 (bp)	Exon4 (bp)	Intron4 (bp)	Exon5 (bp)	Intron5 (bp)	Exon6 (bp)	Intron6 (bp)	Exon7 (bp)	Intron7 (bp)	Exon8 (bp)	Intron8 (bp)	Exon9 (bp)	Intron9 (bp)	Exon10 (bp)	Intron10 (bp)	Exon11 (bp)	Intron11 (bp)	Exon12 (bp)	Intron12 (bp)	Exon13 (bp)	Intron13 (bp)	Exon14 (bp)	Intron14 (bp)	Exon15 (bp)	Intron15 (bp)	Exon16 (bp)	Intron16 (bp)	Exon17 (bp)	Intron17 (bp)	Exon18 (bp)	Intron18 (bp)	Exon19 (bp)
(A)	AtKIX8	101	87	115	81	115	117	701	.	.	.	.	.	.	.	.	.	.	.	.	.	.	.	.	.	.	.	.	.	.	.	.	.	.	.	.	.	.
	GmKIX8-1	101	105	115	108	115	158	879	.	.	.	.	.	.	.	.	.	.	.	.	.	.	.	.	.	.	.	.	.	.	.	.	.	.	.	.	.	.
	GmKIX8-2	101	105	115	108	115	158	881	.	.	.	.	.	.	.	.	.	.	.	.	.	.	.	.	.	.	.	.	.	.	.	.	.	.	.	.	.	.
	GmKIX8-3	101	135	115	110	115	571	683	.	.	.	.	.	.	.	.	.	.	.	.	.	.	.	.	.	.	.	.	.	.	.	.	.	.	.	.	.	.
	AtKIX9	101	108	115	219	115	80	386	.	.	.	.	.	.	.	.	.	.	.	.	.	.	.	.	.	.	.	.	.	.	.	.	.	.	.	.	.	.
	GmKIX9-1	101	118	115	202	115	1253	497	.	.	.	.	.	.	.	.	.	.	.	.	.	.	.	.	.	.	.	.	.	.	.	.	.	.	.	.	.	.
	GmKIX9-2	101	142	115	196	115	2302	503	.	.	.	.	.	.	.	.	.	.	.	.	.	.	.	.	.	.	.	.	.	.	.	.	.	.	.	.	.	.
	Ca_06687	101	97	115	114	115	150	869	.	.	.	.	.	.	.	.	.	.	.	.	.	.	.	.	.	.	.	.	.	.	.	.	.	.	.	.	.	.
	Medtr4g114900	101	91	115	91	115	179	890	.	.	.	.	.	.	.	.	.	.	.	.	.	.	.	.	.	.	.	.	.	.	.	.	.	.	.	.	.	.
	Phvul.003G166900	101	96	115	106	115	159	873	.	.	.	.	.	.	.	.	.	.	.	.	.	.	.	.	.	.	.	.	.	.	.	.	.	.	.	.	.	.
	Phvul.009G092700	101	100	115	170	115	682	563	.	.	.	.	.	.	.	.	.	.	.	.	.	.	.	.	.	.	.	.	.	.	.	.	.	.	.	.	.	.
	Phvul.009G205400	101	76	115	81	115	116	686	.	.	.	.	.	.	.	.	.	.	.	.	.	.	.	.	.	.	.	.	.	.	.	.	.	.	.	.	.	.
(B)	AtKIX1	113	124	112	176	118	100	1386	99	71	122	75	328	1284	112	345	144	207	94	89	169	208	.	.	.	.	.	.	.	.	.	.	.	.	.	.	.	.
	AtKIX6	122	499	103	309	113	90	125	43	393	42	95	92	75	124	972	87	315	77	165	42	119	82	211	.	.	.	.	.	.	.	.	.	.	.	.	.	.
	Ca_19165	110	82	112	115	121	977	1224	249	71	3115	75	436	561	232	555	166	345	590	201	124	89	860	205	.	.	.	.	.	.	.	.	.	.	.	.	.	.
	GmMED15-1	110	226	112	107	121	1294	1233	140	71	2499	75	691	1350	158	342	1047	201	111	88	1272	207	.	.	.	.	.	.	.	.	.	.	.	.	.	.	.	.
	GmMED15-2	110	1850	112	105	121	312	1269	507	71	614	75	193	1380	134	342	1122	201	97	89	992	205	.	.	.	.	.	.	.	.	.	.	.	.	.	.	.	.
	GmMED15-3	110	1894	112	98	121	303	1260	1751	71	642	75	197	1356	127	342	257	99	765	201	97	89	612	205	.	.	.	.	.	.	.	.	.	.	.	.	.	.
	GmMED15-4	110	226	112	115	121	13336	1209	140	71	1924	75	653	1350	158	141	.	.	.	.	.	.	.	.	.	.	.	.	.	.	.	.	.	.	.	.	.	.
	Medtr2g104400	110	552	112	111	121	307	1224	1723	71	346	75	218	1320	128	342	562	201	89	89	624	205	.	.	.	.	.	.	.	.	.	.	.	.	.	.	.	.
	Medtr4g009740	110	94	112	266	121	1338	1200	1600	71	922	75	453	1320	480	351	1106	201	97	89	177	223	.	.	.	.	.	.	.	.	.	.	.	.	.	.	.	.
	Phvul.005G180200	110	2820	112	99	115	1030	1290	1545	71	359	75	163	1344	130	345	1093	201	86	89	282	205	.	.	.	.	.	.	.	.	.	.	.	.	.	.	.	.
(C)	AtKIX4	242	240	115	87	262	86	593	105	1602	122	297	94	279	160	129	112	201	87	143	88	313	114	140	158	79	113	393	183	218	221	115	.	.	.	.	.	.
	AtKIX5	194	160	115	137	262	84	474	102	143	102	1599	217	297	103	279	160	129	116	201	104	143	92	313	105	140	168	79	86	393	110	218	112	108	162	135	.	.
	AtKIX7	152	401	115	126	253	91	444	141	1766	236	297	96	276	295	129	115	201	88	143	91	313	131	140	325	79	86	387	238	200	104	118	.	.	.	.	.	.
	Ca_25717	197	639	115	208	298	81	480	204	1802	942	297	80	279	1926	129	91	201	129	143	122	313	183	140	1237	79	1479	390	2299	218	.	.	.	.	.	.	.	.
	GmHAC-1	197	675	115	186	298	80	489	210	1775	1417	297	83	279	2810	129	86	201	109	143	118	313	215	140	1782	79	359	393	986	218	90	115	.	.	.	.	.	.
	GmHAC-2	74	947	115	234	298	129	438	926	1790	823	297	78	279	1126	129	92	201	158	143	124	313	216	140	6895	79	5080	393	1568	218	89	115	.	.	.	.	.	.
	Medtr4g005050	149	618	115	176	298	86	480	200	1784	1318	297	80	279	1233	129	91	201	139	143	121	313	190	140	1464	79	362	390	362	218	86	115	.	.	.	.	.	.
	Phvul.005G082300	182	959	115	235	295	80	495	714	1793	758	297	78	279	1757	129	93	201	161	143	114	313	210	140	2762	4	.	.	.	.	.	.	.	.	.	.	.	.
	Phvul.010G165900	197	695	115	164	298	83	486	222	1805	1318	297	84	279	1426	129	85	201	105	143	118	313	218	140	1334	79	341	393	838	218	91	115	.	.	.	.	.	.
(D)	AtKIX10	151	84	108	100	8	92	84	212	141	101	35	75	84	75	89	158	153	81	97	126	4	86	150	90	72	68	66	74	128	78	95	103	119	93	110	102	448
	GmRECQL	157	517	108	120	8	107	84	282	141	86	35	443	84	2271	89	359	153	86	97	5304	22	118	150	68	93	96	66	78	134	517	98	92	128	263	107	404	481
	Medtr2g042400	169	584	108	133	8	106	84	361	141	81	35	453	84	480	89	479	153	661	97	1716	4	111	150	75	93	96	66	134	131	495	98	95	128	277	107	788	442
	Phvul.009G226500	160	208	108	122	8	97	84	718	141	88	35	438	84	1264	89	351	153	91	97	600	4	114	150	76	93	98	66	68	134	503	95	95	128	230	107	333	463
(E)	AtKIX2	67	102	111	147	108	188	93	138	111	234	44	.	.	.	.	.	.	.	.	.	.	.	.	.	.	.	.	.	.	.	.	.	.	.	.	.	.
	AtKIX3	46	362	114	190	152	115	74	.	.	.	.	.	.	.	.	.	.	.	.	.	.	.	.	.	.	.	.	.	.	.	.	.	.	.	.	.	.
	AtKIX11	467	.	.	.	.	.	.	.	.	.	.	.	.	.	.	.	.	.	.	.	.	.	.	.	.	.	.	.	.	.	.	.	.	.	.	.	.
	GmWPP	371	.	.	.	.	.	.	.	.	.	.	.	.	.	.	.	.	.	.	.	.	.	.	.	.	.	.	.	.	.	.	.	.	.	.	.	.
	Ca_02905	110	1187	112	390	121	614	124	1387	112	344	126	.	.	.	.	.	.	.	.	.	.	.	.	.	.	.	.	.	.	.	.	.	.	.	.	.	.
	Ca_20188	168	86	85	96	191	112	154	87	143	128	201	85	89	1250	202	.	.	.	.	.	.	.	.	.	.	.	.	.	.	.	.	.	.	.	.	.	.
	Medtr2g095920	110	550	112	111	121	10882	93	364	248	130	190	262	392	276	228	.	.	.	.	.	.	.	.	.	.	.	.	.	.	.	.	.	.	.	.	.	.
	Medtr2g104430	41	969	68	1294	124	560	112	111	121	1355	71	586	75	210	264	1266	75	187	429	127	345	90	6	.	.	.	.	.	.	.	.	.	.	.	.	.	.
	Medtr2g104460	34	3494	70	2088	136	262	57	.	.	.	.	.	.	.	.	.	.	.	.	.	.	.	.	.	.	.	.	.	.	.	.	.	.	.	.	.	.
	Medtr4g009630	392	178	300	838	112	321	121	531	50	413	90	1064	99	.	.	.	.	.	.	.	.	.	.	.	.	.	.	.	.	.	.	.	.	.	.	.	.
	Medtr4g009710	110	663	112	357	121	1191	124	733	112	333	366	.	.	.	.	.	.	.	.	.	.	.	.	.	.	.	.	.	.	.	.	.	.	.	.	.	.
	Medtr7g105660	182	433	115	156	301	215	172	938	115	236	105	195	240	.	.	.	.	.	.	.	.	.	.	.	.	.	.	.	.	.	.	.	.	.	.	.	.
	Phvul.005G180300	110	2737	112	98	100	1018	173	.	.	.	.	.	.	.	.	.	.	.	.	.	.	.	.	.	.	.	.	.	.	.	.	.	.	.	.	.	.
