# Supplementary material for: Genome-wide analysis of KIX gene family for organ size regulation in soybean (Glycine max L.)
Source: Front Plant Sci. 2023 Sep 27;14:1252016. doi: 10.3389/fpls.2023.1252016 (PMC10565003; doi:10.3389/fpls.2023.1252016)
Supplement: Supplementary file 6 [file Table_5.xlsx]

## Sheet: Sheet1
Supplymentary table 5. KIX domains sequence similarity.
		Max score	Total Score	Query Cover	E value	Per. Ident	positive
Query	AtKIX8 (Group-I)
Sbjct	AtKIX9	134	134	0.97	9e-48	0.7662	0.89
	GmKIX8-1	140	140	0.97	5e-50	0.8312	0.93
	GmKIX8-2	140	140	0.97	5e-50	0.8312	0.93
	GmKIX8-3	141	141	1	3e-50	0.7975	0.92
	GmKIX9-1	129	129	0.97	1e-45	0.7273	0.9
	GmKIX9-2	127	127	0.97	2e-44	0.7143	0.89
Query	AtKIX9 (Group-I)
Sbjct	AtKIX8	134	134	0.93	1e-47	0.7662	0.89
	GmKIX9-1	146	146	1	4e-52	0.7927	0.91
	GmKIX9-2	145	145	1	6e-52	0.7927	0.91
	GmKIX8-1	136	136	0.93	3e-48	0.7662	0.93
	GmKIX8-2	136	136	0.93	3e-48	0.7662	0.93
	GmKIX8-3	139	139	1	3e-49	0.7439	0.9
Query	AtKIX4 (Group-II)
Sbjct	AtKIX5	135	135	1	5e-48	0.75	0.88
	AtKIX7	67.4	67.4	0.89	5e-21	0.4267	0.62
	GmHAC-1	71.2	71.2	0.83	2e-22	0.4571	0.67
	GmHAC-2	67.8	67.8	0.85	4e-21	0.4306	0.65
Query	AtKIX5 (Group-II)
Sbjct	AtKIX4	135	135	0.97	5e-48	0.75	0.88
	AtKIX7	68.9	68.9	0.87	1e-21	0.44	0.66
	GmHAC-1	62.4	62.4	0.81	4e-19	0.4286	0.65
	GmHAC-2	65.9	65.9	0.86	2e-20	0.4324	0.64
Query	AtKIX_7 (Group-II)
Sbjct	AtKIX_4	67.4	67.4	0.83	6e-21	0.4267	0.62
	AtKIX_5	68.9	68.9	0.83	1e-21	0.44	0.66
	GmHAC-1	45.1	45.1	0.81	3e-12	0.3288	0.52
	GmHAC-2	48.5	48.5	0.85	1e-13	0.3418	0.54
Query	AtKIX_1 (Group-III)
Sbjct	AtKIX_6	43.9	43.9	0.65	9e-12	0.3929	0.62
	GmMED15-1	129	129	0.89	2e-45	0.7532	0.89
	GmMED15-2	117	117	0.9	1e-40	0.6795	0.85
	GmMED15-3	117	117	0.9	8e-41	0.6923	0.85
	GmMED15-4	129	129	0.89	9e-46	0.7662	0.89
Query	AtKIX_6 (Group-III)
Sbjct	AtKIX_1	43.9	43.9	0.63	8e-12	0.3929	0.62
	GmMED15-1	37.7	37.7	0.59	2e-09	0.3208	0.6
	GmMED15-2	33.5	33.5	0.63	8e-08	0.2857	0.55
	GmMED15-3	33.1	33.1	0.63	1e-07	0.2857	0.55
	GmMED15-4	34.7	34.7	0.63	3e-08	0.2857	0.58
Query	AtKIX2-1 (Group-III)
	AtKIX1	129	129	0.98	4e-46	0.7326
	AtKIX2-2	71.2	71.2	0.81	2e-23	0.4789
	AtKIX3	none
	AtKIX4	none
	AtKIX5	none
	AtKIX6	29.6	29.6	0.64	6e-07	0.3036
	AtKIX7	none
	AtKIX8	none
	AtKIX9	none
	AtKIX10	none
	AtKIX11	16.5	16.5	0.13	0.015	0.3333
Query	AtKIX2-2 (Group-III)
	AtKIX1	99.8	99.8	1	2e-33	0.6351
	AtKIX2-1	71.2	71.2	0.95	2e-22	0.4789
	AtKIX3	23.5	23.5	0.36	0.001	0.4074
	AtKIX4	28.5	28.5	0.43	1e-05	0.375
	AtKIX5	23.9	23.9	0.67	0.0006	0.2941
	AtKIX6	24.3	24.3	0.78	0.0004	0.2759
	AtKIX7	none
	AtKIX8	20.8	20.8	0.37	0.008	0.2857
	AtKIX9	none
	AtKIX10	none
	AtKIX11	none
Query	AtKIX10 (Group-IV)
	AtKIX11	none
	GmRECQL	103	103	0.95	3e-35	0.56	0.7
	GmWPP	none
Query	AtKIX11(Group-IV)
	GmWPP	119	119	0.93	1e-41	0.6186	0.8
