# Supplementary material for: Genome-wide analysis of KIX gene family for organ size regulation in soybean (Glycine max L.)
Source: Front Plant Sci. 2023 Sep 27;14:1252016. doi: 10.3389/fpls.2023.1252016 (PMC10565003; doi:10.3389/fpls.2023.1252016)
Supplement: Supplementary file 7 [file Table_6.xlsx]

## Sheet: Sheet1
Supplementary Table 6. Multivariate multiple regression analysis of 100-SW based on admixture analysis.
Predictor	Estimate	SE	t	P value
Intercept	9.83	1.22	8.05	< .001
SP-I	14.72	1.6	9.22	< .001
SP-II	23.95	1.58	15.158	< .001
SP-III	1.59	1.6	0.995	0.32
Intercept	11.43	0.924	12.369	< .001
SP-I	13.13	1.253	10.478	< .001
SP-II	22.36	1.457	15.342	< .001
SP-IV	-1.59	1.6	-0.995	0.32
Intercept	33.78	0.792	42.68	< .001
SP-I	-9.23	1.133	-8.15	< .001
SP-III	-22.36	1.457	-15.34	< .001
SP-IV	-23.95	1.58	-15.16	< .001
Intercept	24.55	0.807	30.43	< .001
SP-II	9.23	1.133	8.15	< .001
SP-III	-13.13	1.253	-10.48	< .001
SP-IV	-14.72	1.597	-9.22	< .001
Intercept	-4.56e-11	0.03753	0	1
SP-I	53690	30690	1.749	0.0811
SP-II	48030	27460	1.749	0.0811
SP-III	43820	25050	1.749	0.0811
SP-IV	35760	20440	1.749	0.0811
R	R²
0.679	0.46
