# Supplementary material for: Genome-wide analysis of KIX gene family for organ size regulation in soybean (Glycine max L.)
Source: Front Plant Sci. 2023 Sep 27;14:1252016. doi: 10.3389/fpls.2023.1252016 (PMC10565003; doi:10.3389/fpls.2023.1252016)
Supplement: Supplementary file 8 [file Table_7.xlsx]

## Sheet: Sheet1
Supplementary Table 7. Association between 100-SW and haplotypes, controlling for admixture analysis as covariates using linear regression model.
Gene	Predictor	Estimate	SE	t	P value
GmKIX8-1	Intercept	30.65	1.713	17.89	< .001
	Covariates (Admixture scores)	-1.62	0.394	-4.12	< .001
	Factor (Haplotype)
	Hap2 - Hap1	1.88	1.877	1	0.318
	Hap3 - Hap1	-10.11	2.087	-4.85	< .001
	Hap4 - Hap1	-6.5	1.692	-3.85	< .001
GmMED15-4	Intercept	24.56	2.214	11.09	< .001
	Covariates (Admixture scores)	-2.25	0.484	-4.66	< .001
	Factor (Haplotype)
	Hap2 - Hap1	5.8	1.352	4.29	< .001
