# Supplementary material for: Genome-wide analysis of KIX gene family for organ size regulation in soybean (Glycine max L.)
Source: Front Plant Sci. 2023 Sep 27;14:1252016. doi: 10.3389/fpls.2023.1252016 (PMC10565003; doi:10.3389/fpls.2023.1252016)
Supplement: Supplementary file 9 [file Table_8.xlsx]

## Sheet: Sheet1
Supplementary data 8. Seed agronomic traits in the core population of soybean.
Variety	seed_weight_100(g)	Area(mm2)	Thickness(mm)	Major(mm)	Minor(mm)
Anpyeong	15.76	31.9885	6.38363	7.21255	5.61767
Babmit	45.7	64.1214	9.42156	10.2208	7.97425
Back_Tac	27.72	48.7348	7.87583	9.23242	6.70101
Baec-moc-sa-ryu	28.03	46.903	7.86059	8.85956	6.72789
Baegbong	32.38	52.4029	8.12973	9.6184	6.92799
Baekjung_42	23.84	43.5391	7.01213	8.68763	6.36013
Baekmo_9	30.79	51.1681	7.87138	9.45581	6.87609
Bai_hua_chi	12.5	28.4423	5.67428	7.78414	4.63892
Bancheongdu	32.4	52.1941	8.11498	10.3068	6.42606
Bangsa	19.84	39.105	6.71406	8.14215	6.09865
Beijing_da_qing_don	19.73	37.9473	6.30652	9.13541	5.28644
Blackhawk	19.46	40.81	6.71491	8.62577	6.02153
Boone	19.91	37.0891	6.56341	8.0594	5.85626
Bosug	11.46	27.2275	5.65274	6.58438	5.2489
Bukwang	17.01	34.4877	6.6004	7.40466	5.90402
Cai_dou	21.37	43.9649	6.93029	9.88931	5.65008
Cheongsong-1	13.67	27.1806	6.12003	7.07705	4.87362
Cheongtae	31.54	50.5863	8.04468	9.99744	6.41785
Chonggok	24.79	45.4028	7.34031	8.83142	6.53999
Clark	21.15	46.0186	6.80063	8.67462	6.72577
CNS	17.8	35.0641	6.60778	7.90464	5.64269
CS_00829	12.1	26.0837	5.5446	7.16897	4.61799
CS_01964	30.58	52.2082	8.00242	8.85026	7.48464
CS_02005	47.4747	72.5982	9.59283	11.4245	8.08526
CS_02038	29.4	51.9648	7.99348	9.97547	6.61688
Daechu	35.12	56.1365	8.37592	10.2881	6.92434
Daepung	20.04	39.3529	6.81346	8.12453	6.13283
Daeyang	31.1	51.4211	7.70788	9.18093	7.1193
Danbaeg	19.08	38.1514	6.49851	7.68245	6.31266
Dongsan-133	34.37	56.0634	8.09066	9.58356	7.4309
Doremi	14.2	29.9805	6.48558	7.1396	5.33654
Dowling	19	35.0719	6.57206	7.595	5.87336
Fen_dou_16	14.6869	36.0652	5.88633	9.11371	5.03235
Fiskeby	18.08	39.1638	6.50863	8.91244	5.58218
Fu_yang	13.86	32.2763	5.50111	8.11703	5.05222
Galchae	10	21.7327	5.4082	5.71979	4.82842
Galmi	41.76	65.7396	8.79386	10.4828	7.96658
Geomeon	47.9592	66.3678	9.64213	10.4894	8.04578
Geomeunbak	52.2	75.9308	10.015	11.3249	8.52664
Geomjeong-3	14.65	30.662	6.33148	7.97549	4.88903
Giant	25.53	46.3567	6.98681	9.99187	5.89794
GL_2624_96	16.92	35.4867	6.17793	8.30295	5.43057
GL_2626_96	13.38	27.9622	5.95563	7.16271	4.95416
GL_2631_96	16.89	35.5317	6.14553	9.24595	4.89368
GL_2684_95	14.21	29.1571	5.93206	7.77717	4.75716
GL_2687_A	10.89	24.3417	5.52392	7.41979	4.16809
GL2689	12.7	29.199	5.69217	7.48578	4.9551
Gong_xian_huang_dou	10.55	23.8924	5.53139	7.18812	4.2215
Haman	14.22	27.4623	6.15454	7.00072	4.97977
Hannam	12.04	26.2865	5.7216	6.82596	4.89255
Heihokuta	31.11	56.775	7.81572	10.3313	6.98184
Heugcheong	38.18	59.9891	8.40844	10.6609	7.14412
Heugseagyuwoldu	26.6	50.3336	7.41654	9.43036	6.77804
Heuin	28.05	49.9594	7.65959	9.32308	6.8022
Hojang	31.61	52.3387	7.8838	9.10413	7.26754
Horangi	20.94	37.8044	7.16132	8.14384	5.87757
Hoseo	9.37	22.8722	5.23632	6.0349	4.81124
Hua_huang_dou	20.04	40.8078	6.58741	8.64551	5.99413
Huang_pi_feng_zi_wo	8.89	21.0508	5.23206	6.18048	4.32321
Hwangkeum	32.38	54.3325	8.0131	9.19334	7.51392
I_chu_tau_chow	28.13	48.3019	7.54068	9.17792	6.69029
IT102595	12.66	27.9445	5.75783	6.73079	5.27724
IT102668	10.61	25.0382	5.41498	6.52683	4.87429
IT103189	32.2	55.7494	7.78121	9.70279	7.30638
IT103340	24.898	41.9187	7.36583	8.23983	6.44897
IT104023	15.73	30.1686	6.12116	7.3141	5.24245
IT104334	26.4141	52.0198	7.64354	9.5054	6.93978
IT108810	25.15	44.9786	7.47835	8.63014	6.61227
IT112859	45.16	66.8543	9.32289	11.5928	7.32691
IT115870	13.77	31.2511	5.98024	7.53277	5.2714
IT121464	15.32	30.9217	6.0412	7.32423	5.36632
IT121504	26.69	48.7636	7.58283	8.73887	7.0798
IT155162	15.1	29.2209	6.6631	6.9383	5.35599
IT177322	23.79	45.0448	7.01044	9.61733	5.95304
IT177327	35.64	59.6518	8.09382	10.3623	7.30356
IT177337	24.92	49.2789	7.53039	9.12316	6.86136
IT177388	37.94	59.7721	8.2701	10.6302	7.14996
IT177394	35.54	61.5261	8.35764	10.8293	7.21325
IT177513	13.19	27.4614	5.73527	6.86147	5.08966
IT177518	11.41	24.2758	5.68442	6.96477	4.41817
IT177528	54.23	77.1025	9.20052	11.6539	8.40959
IT177627	13.75	27.3059	6.21796	6.87219	5.03382
IT177645	12.18	26.133	5.61309	7.15912	4.63135
IT177793	9.7	20.3902	5.47048	6.35231	4.07534
IT177951	13.02	28.481	5.60456	8.69387	4.16243
IT177955	27.24	46.8568	7.7927	9.51644	6.2572
IT178024	11.5	26.8475	5.72124	6.82529	4.99764
IT178037	10.75	28.1292	5.47905	8.40745	4.24751
IT180313	11.9	27.999	5.76099	6.95663	5.11506
IT208844	9.12	24.0017	5.14822	6.08031	4.99479
IT228363	10.5455	27.2255	5.43209	7.61679	4.53722
IT228364	15.7	31.0079	6.53966	8.12955	4.85091
IT234975	17.39	32.9814	6.47199	8.29712	5.05212
Jeonnam_heanam-1998-16	28.1633	48.4282	7.9646	9.18737	6.70538
Jeonnam_jinheungwon_No.11	33.21	58.7841	8.06951	10.068	7.42489
Jeonnam_wando-2000-57	10.95	25.4402	5.47574	6.7502	4.78787
Ji_li_huang_dou	22.96	40.5939	6.82574	8.89296	5.80239
Josaengsuri	25.19	45.9252	7.63844	9.54034	6.09006
Juinuni	11.33	28.7064	5.55843	7.59033	4.78997
K.L.S_739-2	22.74	41.4294	7.22417	8.8247	5.96003
KAERI_590-6	16	30.1856	6.6648	7.41839	5.17262
Kangwon_sujib2-33	11.6327	25.9989	6.17538	7.69294	4.27559
Kangwon_sujib2-4	32.0202	51.8792	8.18614	9.47818	6.94994
Kangwon_sujib3-24	23.48	43.3636	7.17858	9.10939	6.01607
Kangwon_sujib3-25	34.8	51.2724	8.66105	9.88126	6.59412
Kangwon_sujib3-31	34.12	54.3672	7.97338	9.49277	7.2731
Kangwon_sujib5-19	12.34	27.9071	5.78388	7.04222	5.00898
kangwon_sujib5-26	26	45.4388	7.78591	8.86747	6.515
Kantou_44	31.36	50.8711	8.00211	8.8093	7.34056
KAS_100-12	18.1	36.1019	6.18803	8.66724	5.26706
KAS_100-8-2	12.3	30.3431	5.71329	7.07108	5.43938
KAS_102-2	36.8	59.6621	8.46284	10.1821	7.44494
KAS_160-5	18.22	39.6867	6.4732	8.07408	6.24534
KAS_205-22	13.5	32.462	5.72024	7.3549	5.61047
KAS150-22	23.58	43.1046	7.3451	9.33588	5.86148
KAS183-2	22.83	41.8171	7.00895	8.33955	6.37408
KAS210-22	29.1	47.4859	7.84052	9.28638	6.50485
KAS241-4	26.95	48.4714	7.51609	9.3546	6.58441
KAS302-19	13.54	29.0345	5.91321	7.00186	5.27205
KAS304-12	17.04	33.0362	6.57407	7.67011	5.47503
KAS331-12	20.05	38.9062	6.92234	8.40314	5.86483
KAS331-13	25.97	47.2767	7.44099	9.40334	6.38564
KAS351-20	28.07	49.1386	7.49584	9.6756	6.44199
KAS361-2	21.52	39.2981	7.06626	8.21062	6.08083
KAS380-14	13.87	29.4889	6.17794	7.20121	5.20972
KAS502-6	36.25	58.6298	8.32433	10.3718	7.18511
KAS505-1	16.7	37.0321	6.39975	7.98619	5.89533
KAS524-4	24.75	46.5193	7.48033	9.23077	6.41249
KAS531-5	36.7677	55.9995	9.05208	9.71899	7.32858
KAS544-2	20.29	38.4542	6.82208	8.34469	5.85652
KAS571-23	17.24	34.9435	6.20357	8.08547	5.49421
KAS574-11	21.52	42.8443	7.107	8.51452	6.39065
KAS575-1	25	41.9474	7.71817	8.09292	6.58881
KAS590-6	18.69	36.4521	6.72224	7.63783	6.07151
KAS611-1	18.92	36.3383	6.7835	8.43661	5.47043
KAS622-8	28.7097	47.3384	7.79605	8.92873	6.74585
KAS625-19	11.6	23.8804	6.01294	5.98774	5.06568
KAS629-10	27.08	51.709	7.30608	9.47306	6.92261
KAS636-21	17.57	36.8186	6.6491	7.89594	5.92494
KAS638-10	36.8	56.7179	7.95036	9.69308	7.44117
KAS640-12	11.58	24.5842	5.72348	6.21701	5.02299
KAS640-46	12.85	27.3726	6.04363	6.56382	5.27586
KAS640-49	22.43	44.6624	6.98671	8.89658	6.38176
KAS641-8	27.89	45.2181	7.64645	8.83022	6.51034
KAS651-37	28.62	53.5535	7.71559	9.45367	7.19702
KAS660-12	24.32	44.4679	7.41527	9.17047	6.13932
KAS660-21	11.4	28.8837	5.44859	7.10249	5.16566
KAS663-8	21.17	38.2398	6.88711	7.9775	6.09301
Kershaw	20.69	40.3146	6.8608	8.29721	6.18135
Keumkangdaelib	28.27	50.0093	7.90214	9.17732	6.91146
KLG_16001	9.79798	22.4112	5.71796	6.82314	4.17572
KLS_808-1	17.5	34.5938	6.73483	7.66511	5.72658
KLS087019	12.65	27.2948	5.77252	7.40048	4.68525
KLS087062	25.82	46.8696	7.66596	9.043	6.58924
KLS087160	28.75	49.3094	7.82105	8.94303	7.01119
KLS101-2	22.15	38.6375	7.09971	8.00708	6.10017
KLS105	18.4	34.1799	6.6673	7.48181	5.79899
KLS117	14.79	35.3845	6.15602	9.88245	4.54243
KLS123-1	40.7368	61.2423	9.10009	10.6212	7.32213
KLS137-1	26.12	47.4095	7.08702	8.68874	6.92462
KLS419	25.89	50.6136	7.15974	9.08834	7.07299
KLS606-2	19.05	36.4238	6.4637	7.79359	5.94069
KLS714-2	18.55	35.3623	6.62246	8.03176	5.59734
KLS72O-1	14.97	32.4984	5.94105	7.46055	5.50533
KLS77013	32.81	54.68	7.7192	9.31572	7.44484
KLS77048	21.39	39.7737	7.34723	8.14469	6.20196
KLS77114-1	24.01	44.0001	7.13289	9.39552	5.96023
KLS77131-2	20.08	41.0227	6.9077	8.98146	5.80735
KLS77170	13.81	29.9932	6.13869	7.22764	5.26959
KLS77196-1	19.42	35.8632	6.63392	8.05456	5.65956
KLS85044	25.39	43.294	7.52188	8.52823	6.45045
KLS85109	24.04	36.1152	7.2979	7.50548	6.10081
KLS85250	45.46	64.3479	9.29101	11.428	7.16095
KLS86037	24.04	42.8276	7.44845	8.51935	6.38518
KLS86083	13.73	29.0264	5.9735	7.49838	4.9159
KLS86094	17.96	34.483	6.73711	7.93453	5.50747
KLS86097	43.95	69.1052	8.7399	10.9678	8.00374
KLS87005	31.32	54.8477	8.04014	9.60844	7.24436
KLS87096	18.77	35.358	6.90009	8.05483	5.57999
KLS87113	13.12	25.7404	5.7337	6.93159	4.71511
KLS87277	15.98	30.797	6.57462	7.37573	5.30504
KLS87323	29.77	48.0991	7.93875	9.50304	6.42322
KLS87345	22.7333	41.1955	7.26107	8.35326	6.2415
KLS87352	23.58	42.0386	7.37228	8.01634	6.63846
KLS88035	43.2	67.4248	9.29849	11.2318	7.63585
KLS88066	33.28	51.079	7.94809	8.64034	7.49895
KLS88068-2	22.9	43.4895	6.89206	8.82886	6.25932
Kwangan	16.13	36.5746	6.04486	8.14029	5.71509
Kwangkyo	26.46	46.374	7.58135	9.01513	6.54469
KwangkyoV2	25.96	44.31	7.91998	8.70179	6.46852
Kyoungbuk_Kyoungsan-1997-54	7.9798	20.888	5.12855	7.70074	3.43983
L62-667	25.3	45.6248	7.19608	8.77934	6.6073
L-B	44.1	65.2067	9.25544	10.5286	7.8819
Lindarin_63	21	39.9429	6.68477	8.5325	5.94882
Long_zhou_dong_feng_dou	13.13	27.4506	6.03759	6.68333	5.21068
Manpung	23.6	40.7635	7.08636	8.32369	6.2158
Marshall	26.9899	48.1989	7.39284	8.93706	6.84601
Milyang12	24.47	45.0226	7.30545	8.56376	6.68404
Milyang206	25.8	42.8594	7.44945	8.09224	6.73552
Milyang26	24.68	45.7572	7.08557	9.30294	6.25638
Mote	14.93	31.274	6.41675	8.28429	4.80234
Myeongjunamul	16.93	31.5639	6.54446	7.46895	5.36066
Nampung	20.24	37.7624	6.91942	7.66503	6.25346
Namul	14.23	32.7388	6.00528	7.4007	5.60942
Nan_zhao_cao_huang_dou	14.13	34.8296	5.61186	8.34069	5.30059
Nezumi_Meta	13.18	26.8945	5.90817	6.64884	5.12933
Niu_mao_huang	15.42	32.3862	6.10576	7.65799	5.37016
No._39_Green	13.17	27.4014	5.88264	7.55525	4.59595
Nonduleong	31.16	49.8666	7.93074	8.78996	7.17889
Nonglim73	34.5	54.2027	8.85234	9.32755	7.38213
Ogden	25.62	48.7039	7.31239	8.95663	6.9005
Oial	23.88	43.4545	7.36098	8.93949	6.17898
Ol	20.08	43.9225	7.16168	9.00219	6.19322
ORD_8139	13.77	29.2601	5.79194	7.13546	5.20848
OT89-06	21.61	40.4953	6.94874	8.21528	6.25936
OT94-51	20.56	37.9211	6.89578	7.90305	6.08396
Paldonamul	17.17	34.5468	6.69356	7.83138	5.60193
Pei_xian_xiao_bai_jian_ke	9.3	24.1955	5.62024	7.00198	4.39025
PI_171434	25.02	43.1593	7.36584	9.24675	5.93775
PI_196168	30.3333	50.1776	7.82438	9.60559	6.63507
PI_196175	10.6	25.8332	5.26557	6.53108	5.02312
PI_227159	26.21	43.6653	7.28102	8.42736	6.58336
PI_339736	8	19.7185	5.24598	6.76741	3.70507
PI_339982	23.47	42.5872	7.19578	8.96162	6.04178
PI_340003	24.9	47.3185	7.0769	9.97468	6.01917
PI_399062	11.8	29.9458	5.54658	7.13535	5.33276
PI_399079	12.85	28.8794	5.82243	7.06431	5.18406
PI_399089	36.71	55.9077	8.58079	9.95799	7.13776
PI_399100	15.85	31.5694	6.34383	7.79885	5.12335
PI_399108	17.19	38.406	6.46781	9.02601	5.40609
PI_399113	21.99	45.8811	6.95098	8.72063	6.684
PI_399122	18.2828	33.9438	6.44079	7.7679	5.55258
PI_399126	34.09	57.3093	8.32886	10.1383	7.17727
PI_407736	25.27	46.6578	7.5031	8.61885	6.87932
PI_407795_A	13.05	29.239	5.86133	7.11215	5.21786
PI_407810	12.26	24.9508	5.95852	7.01704	4.51044
PI_417329	23.96	46.0304	7.05396	9.15614	6.38397
PI_458156	27.2	42.7161	7.67919	8.8968	6.10934
PI_458175_C	26.69	47.2832	7.52211	8.99156	6.67569
PI_458184	10.14	22.7783	5.20087	6.13747	4.71571
PI_458209	9.33	20.4673	5.43583	6.3441	4.0972
PI_458232	33.32	60.4282	8.15201	10.1033	7.61032
PI_458260	12.5	25.865	6.01034	6.87815	4.77912
PI_458269	12.33	26.3932	5.61265	6.96711	4.80267
PI_458277	16.42	36.3038	6.16777	7.761	5.93779
PI_475812B	15.44	29.7834	6.18605	7.19392	5.25956
PI_475814	17.7	33.9563	6.55058	7.8039	5.53277
PI_556949	11.06	26.4216	5.68269	8.56691	3.9175
PI_60269-2	17.92	34.7314	6.58609	8.08326	5.46147
PI_603174_A	11.22	23.5853	5.36007	7.47424	4.00212
PI_603176_A	21.72	41.4881	6.7478	9.31407	5.65113
PI_62203-8	11.62	30.4049	5.44612	7.41446	5.20817
PI_64698	19.76	34.7886	6.72398	7.46333	5.91335
PI_68484-4	16.74	35.9026	6.4156	7.8162	5.84392
PI_72227	15.3	31.2694	5.96568	7.88474	5.02678
PI_80470	26.3158	42.5151	7.60618	8.45816	6.38661
PI_81037	23.75	41.7435	7.23128	8.85318	5.99698
PI_82183	19.697	38.6301	6.84256	7.9228	6.20145
PI_82218	32.9	57.5613	7.95615	10.3142	7.09318
PI_82235	25.61	47.1216	7.38169	9.2023	6.50765
PI_82246	23.41	44.2402	7.26791	8.8782	6.32782
PI_82278	15.78	33.9017	6.2559	8.56167	5.02657
PI_82291	13.05	27.7225	6.03535	6.84543	5.14948
PI_82295	17.87	36.1766	6.42549	8.35487	5.49232
PI_82544	27.18	50.449	7.48538	9.61864	6.67413
PI_82555	31.45	49.7608	7.86343	9.26366	6.82124
PI_83853	21.78	40.5624	7.0323	8.26406	6.23872
PI_83868	33.7	56.2436	7.98372	10.2203	6.9844
PI_83893	22.5684	44.4809	7.19413	8.76482	6.45131
PI_84611	11.5152	29.2636	5.96253	8.82962	4.20905
PI_84642	15	33.2337	6.27557	7.68784	5.49706
PI_84644	22.28	40.8594	6.86103	8.4547	6.123
PI_84646	25.26	46.8083	7.37084	9.45096	6.2878
PI_84646-2	19.36	37.0156	6.69468	8.21699	5.71338
PI_84669	21.58	41.8455	7.02102	8.49294	6.25923
PI_84669_N	20.6	40.4412	6.75676	8.58837	5.97525
PI_84680	28.38	57.7811	7.48634	9.71774	7.5394
PI_84734	18.82	37.5928	7.0078	8.19052	5.81628
PI_84928	19.81	35.8631	7.02905	8.06655	5.64853
PI_84946-2	24.52	45.0537	7.15315	9.21705	6.22
PI_85089	18.67	36.4583	6.68858	7.70639	5.99756
PI_86490	8.78788	22.2228	5.54326	6.22847	4.53299
PI_86904-1	27.3	45.6914	8.01555	8.63909	6.73287
PI_86982	22.96	44.9662	7.33249	8.36579	6.83623
PI_87002	18.6	34.7169	7.23067	8.02196	5.50003
PI_87565	25.46	44.6643	7.47188	8.53932	6.64347
PI_87574	20.6	45.3906	6.99353	9.95418	5.7945
PI_87619-1	23.37	44.6229	7.11028	9.13816	6.20326
PI_87630	15.85	30.4546	6.52528	6.87388	5.63265
PI_87632	20.9	42.6441	6.97077	8.52697	6.35126
PI_88306-1	17.36	35.4231	6.41712	8.67161	5.18314
PI_88816-S	20.7	36.5205	7.19302	7.54569	6.16136
PI_88820	20.08	39.7513	6.82364	8.58018	5.89158
PI_89128	16.76	34.7949	6.25256	7.99656	5.52873
PI_89138	16.01	34.8498	6.06556	8.92631	4.96604
PI_89154-S	22.58	42.9677	7.19259	8.45087	6.46354
PI_90763	12.95	28.1068	5.67506	8.9362	3.99303
PI_91073	30.97	52.2631	8.02901	9.51857	6.97562
PI_91083	23.78	44.8776	7.2933	9.86464	5.77928
PI_91725	18.88	38.7918	6.48028	8.24429	5.98401
PI_92568	16.19	34.6859	6.34942	7.36976	5.97631
PI_95853	18.94	35.6889	6.65083	7.47556	6.06209
PI_96089-5	20.66	40.7307	6.78496	8.08249	6.4078
PI_96280	22.69	39.7227	7.19416	8.98128	5.61249
PI_96354	17.11	33.0995	6.26153	7.90467	5.33326
PI_96549	23.87	43.4948	7.27588	8.92816	6.15964
PI_96786	21.5	41.5179	6.92626	8.4537	6.23107
PI_96983	20.4545	39.2493	6.62041	8.33003	5.98142
PI_97150	22.01	40.2852	7.19589	7.87937	6.49807
Pu_Ru_Ragi	29.75	53.0664	7.52866	9.79796	6.8665
Pungwon	17.99	34.5139	6.66444	7.41563	5.91689
Pureun	13.33	27.7265	5.81672	6.79765	5.18577
Pureun-A	13.33	28.4769	5.87912	6.82427	5.29335
Pureundogseagi	38.94	57.2217	8.69985	9.53583	7.62673
Qi_si_wa	17	37.2019	7.11806	8.67342	5.45689
RAIKO	20.94	39.5437	6.80668	8.72819	5.75935
Ryong_song	25.2525	45.698	7.40744	9.41719	6.16849
Ryumuo	26.9	47.3669	7.63157	8.88234	6.7804
Saebyeol	13.84	29.9421	6.03539	7.0871	5.36472
Saedanbaek_	24.96	43.2404	7.48605	8.50411	6.47037
Saline	17.59	33.5978	6.57678	7.53514	5.66474
Sangjupureun	26.59	44.6622	7.77492	8.78051	6.46527
Savoy	25.74	48.3268	7.32892	9.1512	6.70636
Seonbi	38.97	62.2176	8.32936	10.6419	7.43442
Shillog	27.88	48.0166	8.05039	8.4776	7.19978
Shin2	19.64	38.5037	6.58898	8.06862	6.07298
Shinhwa	14.33	30.1467	5.96114	6.88087	5.56718
Si_li_da_dou	16.65	37.0539	5.98053	8.68845	5.4136
Sinpaldal	23.38	44.0334	6.90105	8.71903	6.42073
Sinpaldal2	23.39	43.9738	6.91214	8.69033	6.42807
SLS_B229-1	21.1818	40.0507	6.8531	8.37792	6.07256
SLS_B30-2	27.66	47.4641	7.44473	9.43849	6.38091
SLS90-101	22.99	45.5548	7.53373	9.20755	6.29239
SLS90-102	16.1	30.846	6.85838	7.78753	5.03281
SLS90-146	20.85	42.1417	6.99356	9.09374	5.87772
SLSB322-3	24.57	45.7173	7.22967	8.91725	6.51348
SLSB397-1	24.8	43.3595	7.74205	8.64839	6.37538
SLSB406-2	17.34	32.1133	6.59674	7.48273	5.45786
SLSB-B-15	24.3	40.2496	7.63804	8.55256	5.98185
SLSB-B-27	22.54	43.4179	7.03524	8.67358	6.36323
SLSJ101-1	23.72	44.8976	7.08374	8.61203	6.62071
SLSJ190-2	29.34	49.8837	7.73657	9.00827	7.02778
Sochung2	17.72	35.0961	6.47866	8.48701	5.25111
Sogcheong	46.79	69.4301	8.95409	10.8458	8.1385
Soheung2	25.08	46.0787	7.17959	10.0411	5.83592
Soho	16.19	32.8268	6.19176	7.82638	5.32583
Sohwang	10.2083	24.9626	5.62156	6.23359	5.08351
Somyung	12.3	27.6435	5.671	6.59048	5.32631
Sowon	16.38	30.9435	6.34344	6.87606	5.71488
Sowon2010	16.13	32.2265	6.25472	7.04938	5.80438
SS0404-T5-76	16.4	30.75	6.26254	6.90288	5.66607
Sugae_42	21.19	38.6636	7.15157	8.22019	5.98311
Sugae_43(A)	25.23	47.1716	7.18655	9.14667	6.56095
Sugae30	17.76	34.3526	6.60192	7.83226	5.55668
Suigen_Ao	30.79	49.7914	8.11002	8.84193	7.15807
Sunam	11.32	24.8	5.74783	6.54314	4.80371
Suritaejung	43.55	64.1366	8.51935	10.7364	7.58404
Suwon103	21.03	39.4406	7.17381	8.08487	6.18454
Suwon116	25	45.8805	7.80876	9.00625	6.4755
Suwon98	24.19	45.8943	7.37099	8.99761	6.49043
Suwongaetong_2	23.93	41.9113	7.36373	8.60596	6.20166
Taekwang	23.75	44.9702	7.29855	8.57821	6.65451
Tong_shan_huang_da_dou_jia	24.21	44.1486	7.29055	8.79732	6.38282
Tong_xu_xiao_zi_huang	18.41	35.1069	6.67228	8.12804	5.4893
VIR_2962	15.69	33.7832	6.26207	7.8731	5.45165
VIR_2977	18.64	36.2852	6.42789	8.11724	5.68198
VIR_2980	18.9	37.7182	6.63931	8.01522	5.97626
Well-man	17.8	34.4897	6.42754	7.97136	5.4918
White-soybean	20.5	40.439	6.69652	8.40333	6.09404
Williams_82K	16.95	32.9827	6.43701	7.39708	5.65875
WIR2962	15.4343	33.5382	5.93452	8.56096	4.98572
WIR2987	15.18	31.1054	6.11034	7.25198	5.44549
Wonhwang	14.19	31.2823	6.0652	7.22412	5.49807
Wooram	27.575	51.9007	7.47477	9.66623	6.81865
Wu_tong_shu_huang_dou	13.93	34.7982	5.68734	8.76051	5.04706
Xi_hai_zhuang_da_dou	19.7	38.781	6.52757	8.38482	5.87932
Xiao_tie_jiao	15.24	34.976	5.83683	8.61165	5.15281
YB156	30.19	50.3801	7.96168	10.3595	6.18065
YB186-1	23.94	44.0856	7.39421	8.3734	6.67753
YB316-3	27.4	47.5513	7.3566	9.54308	6.33614
Yemsol	27.89	46.1822	7.79381	9.26526	6.32596
YJ174-2	25.54	51.5383	7.08609	9.18651	7.12852
YJ217-2	20.08	37.8885	6.4878	7.84778	6.1335
YJ229-3	23.16	43.7306	7.37918	8.67843	6.4039
YJ87	25.8	46.7232	7.55585	9.29439	6.38748
YJ90	31.53	54.701	8.06405	9.49992	7.32186
YN154	12.88	30.2669	5.87346	7.50887	5.12572
YN161-3	13.59	27.2203	5.91599	6.68473	5.16215
YN188-3	19.1818	36.6286	6.80731	7.85256	5.92686
YN197-1	15.64	32.3229	6.40211	7.41742	5.529
YN213-1	13.84	28.7307	6.00157	7.34947	4.96864
YN213-2	17	33.24	6.41612	8.06817	5.24076
Yonpoong	32.15	52.8737	8.22029	9.20808	7.28017
York	21.73	42.3924	6.88705	9.1169	5.9016
You_huang_dou	18.2	35.2446	7.04451	7.65487	5.84155
Youngpunggeomjeong	17.63	39.4309	6.47528	8.89144	5.62228
Yu_tae	11.93	26.7132	5.5663	6.47826	5.24046
Yugwu16	36.92	60.5806	8.32954	9.84896	7.81619
